# Supplementary material for: Communication Disparities between Nursing Home Team Members
Source: Int J Environ Res Public Health. 2022 May 14;19(10):5975. doi: 10.3390/ijerph19105975 (PMC9141434; doi:10.3390/ijerph19105975)
Supplement: Supplementary file 1 [file ijerph-19-05975-s001.zip]

Archive with 1 entries (1 files):
- ijerph-1687620-supplementary.pdf
